# Supplementary material for: A Taxonomic Study on the Genus Naddia from China (Coleoptera, Staphylinidae, Staphylininae) with Descriptions of Two New Species
Source: Insects. 2022 May 26;13(6):503. doi: 10.3390/insects13060503 (PMC9224571; doi:10.3390/insects13060503)
Supplement: Supplementary file 1 [file insects-13-00503-s001.zip]

Archive with 1 entries (1 files):
- Video S1 The video of the behavior of Naddia chinensis..avi
